# Supplementary material for: High-Throughput Quantitative Screening of Glucose-Stimulated Insulin Secretion and Insulin Content Using Automated MALDI-TOF Mass Spectrometry
Source: Cells. 2023 Mar 9;12(6):849. doi: 10.3390/cells12060849 (PMC10047017; doi:10.3390/cells12060849)
Supplement: Supplementary file 1 [file cells-12-00849-s001.zip]

Archive with 1 entries (1 files):
- cells-2252194-supplementary.pdf
